# Supplementary material for: Promising Antifungal Molecules against Mucormycosis Agents Identified from Pandemic Response Box®: In Vitro and In Silico Analyses
Source: J Fungi (Basel). 2023 Jan 31;9(2):187. doi: 10.3390/jof9020187 (PMC9959553; doi:10.3390/jof9020187)
Supplement: Supplementary file 1 [file jof-09-00187-s001.zip]

Archive with 1 entries (1 files):
- jof-2149566-supplementary.pdf
